# Supplementary material for: Utilizing Supercritical CO2 for Bee Brood Oil Extraction and Analysis of Its Chemical Properties
Source: Foods. 2024 Aug 8;13(16):2486. doi: 10.3390/foods13162486 (PMC11354136; doi:10.3390/foods13162486)
Supplement: Supplementary file 1 [file foods-13-02486-s001.zip]

Archive with 1 entries (1 files):
- foods-3125444-supplementary.pdf
